# Supplementary material for: Charge Reversal of the Uppermost Arginine in Sliding Helix S4-I Affects Gating of Cardiac Sodium Channel
Source: Int J Mol Sci. 2025 Jan 16;26(2):712. doi: 10.3390/ijms26020712 (PMC11766011; doi:10.3390/ijms26020712)
Supplement: Supplementary file 1 [file ijms-26-00712-s001.zip]

Archive with 1 entries (1 files):
- ijms-3360432-supplementary.pdf
